# Supplementary material for: The Impact of Light Wavelength and Darkness on Metabolite Profiling of Korean Ginseng: Evaluating Its Anti-Cancer Potential against MCF-7 and BV-2 Cell Lines
Source: Int J Mol Sci. 2023 Apr 24;24(9):7768. doi: 10.3390/ijms24097768 (PMC10178343; doi:10.3390/ijms24097768)
Supplement: Supplementary file 1 [file ijms-24-07768-s001.zip]

Archive with 1 entries (1 files):
- ijms-2334770-supplementary.pptx
